# Supplementary material for: Mild hyperlipidemia in mice aggravates platelet responsiveness in thrombus formation and exploration of platelet proteome and lipidome
Source: Sci Rep. 2020 Dec 8;10:21407. doi: 10.1038/s41598-020-78522-9 (PMC7722935; doi:10.1038/s41598-020-78522-9)
Supplement: Supplementary file 6 — Supplementary Information 2. [file 41598_2020_78522_MOESM6_ESM.xlsx]

## Sheet: Suppl. Table 3A
Accession	Description	function class	log 2 Apoe/Wt	p-value (t-test)	1.5x
E9Q7Y3	Uncharacterized protein ENSP00000471857 homolog (YA044_MOUSE)	00 Deleted entry	0.984044	0.00111383	1
P62737	Actin, aortic smooth muscle (ACTA_MOUSE)	1 Cytoskeleton actin-myosin	-1.80877	0.00977087	-1
Q9JM76	Actin-related protein 2/3 complex subunit 3 (ARPC3_MOUSE)	1 Cytoskeleton actin-myosin	-1.31396	0.0151234	-1
Q8CBY8	Dynactin subunit 4 (DCTN4_MOUSE)	1 Cytoskeleton actin-myosin	-1.13256	0.000734893	-1
Q9R0P5	Destrin (DEST_MOUSE)	1 Cytoskeleton actin-myosin	-1.11886	0.000123924	-1
P62962	Profilin-1 (PROF1_MOUSE)	1 Cytoskeleton actin-myosin	-0.94515	0.00487435	-1
Q9R0Q6	Actin-related protein 2/3 complex subunit 1A (ARC1A_MOUSE)	1 Cytoskeleton actin-myosin	-0.910119	0.000193583	-1
Q9JHK5	Pleckstrin (PLEK_MOUSE)	1 Cytoskeleton actin-myosin	-0.79167	0.00106662	-1
P18760	Cofilin-1 (COF1_MOUSE)	1 Cytoskeleton actin-myosin	-0.781001	9.38331e-05	-1
P15508	Spectrin beta chain, erythrocytic (SPTB1_MOUSE)	1 Cytoskeleton actin-myosin	0.611683	0.0163628	1
E9Q8I9	Protein furry homolog (FRY_MOUSE)	1 Cytoskeleton actin-myosin	1.0281	0.000233509	1
Q9D0M5	Dynein light chain 2, cytoplasmic (DYL2_MOUSE)	3 Cytoskeleton microtubule	-1.53635	0.0193042	-1
P68372	Tubulin beta-4B chain (TBB4B_MOUSE)	3 Cytoskeleton microtubule	-0.643914	0.00956867	-1
Q9D1E6	Tubulin-folding cofactor B (TBCB_MOUSE)	3 Cytoskeleton microtubule	0.583202	0.00343155	1
Q8BRT1	CLIP-associating protein 2 (CLAP2_MOUSE)	3 Cytoskeleton microtubule	0.58386	0.0147281	1
Q6A065	Centrosomal protein of 170 kDa (CE170_MOUSE)	3 Cytoskeleton microtubule	0.599724	0.017181	1
Q8CH77	Neuron navigator 1 (NAV1_MOUSE)	3 Cytoskeleton microtubule	0.646949	0.00894968	1
Q8CI08	SLAIN motif-containing protein 2 (SLAI2_MOUSE)	3 Cytoskeleton microtubule	0.706481	0.00253396	1
Q9D8X2	Coiled-coil domain-containing protein 124 (CC124_MOUSE)	3 Cytoskeleton microtubule	0.881192	0.00200273	1
P27546	Microtubule-associated protein 4 (MAP4_MOUSE)	3 Cytoskeleton microtubule	1.25783	0.00294976	1
Q99JW4	LIM and senescent cell antigen-like-containing domain protein 1 (LIMS1_MOUSE)	4 Cytoskeleton receptor-linked	-0.736088	0.000906669	-1
Q8C351	Layilin (LAYN_MOUSE)	4 Cytoskeleton receptor-linked	0.589911	0.0175894	1
G5E8K5	Ankyrin-3 (ANK3_MOUSE)	4 Cytoskeleton receptor-linked	1.06184	0.00178953	1
P97412	Lysosomal-trafficking regulator (LYST_MOUSE)	5 Endosome proteins	-0.796649	0.00258342	-1
Q8CFE4	SCY1-like protein 2 (SCYL2_MOUSE)	5 Endosome proteins	-0.597866	0.0122123	-1
Q9Z0R4	Intersectin-1 (ITSN1_MOUSE)	5 Endosome proteins	0.667829	0.000944072	1
Q9CRD2	ER membrane protein complex subunit 2 (EMC2_MOUSE)	6 ER & Golgi proteins	-1.64824	0.00260567	-1
P57759	Endoplasmic reticulum resident protein 29 (ERP29_MOUSE)	6 ER & Golgi proteins	-1.28854	0.000352154	-1
Q9ESP1	Stromal cell-derived factor 2-like protein 1 (SDF2L_MOUSE)	6 ER & Golgi proteins	-1.03318	0.00565764	-1
O54984	ATPase Asna1 (ASNA_MOUSE)	6 ER & Golgi proteins	-0.812043	0.0164511	-1
Q99J56	Derlin-1 (DERL1_MOUSE)	6 ER & Golgi proteins	-0.787195	0.00158328	-1
Q9R0P6	Signal peptidase complex catalytic subunit SEC11A (SC11A_MOUSE)	6 ER & Golgi proteins	-0.787172	0.0150398	-1
P70295	Ancient ubiquitous protein 1 (AUP1_MOUSE)	6 ER & Golgi proteins	-0.676075	0.0103335	-1
Q9CYL5	Golgi-associated plant pathogenesis-related protein 1 (GAPR1_MOUSE)	6 ER & Golgi proteins	-0.596457	0.000204236	-1
Q99JX3	Golgi reassembly-stacking protein 2 (GORS2_MOUSE)	6 ER & Golgi proteins	0.585794	0.0013669	1
Q3UVK0	Endoplasmic reticulum metallopeptidase 1 (ERMP1_MOUSE)	6 ER & Golgi proteins	0.58997	0.00348244	1
Q5SV85	Synergin gamma (SYNRG_MOUSE)	6 ER & Golgi proteins	0.644188	0.00637963	1
Q9DCF9	Translocon-associated protein subunit gamma (SSRG_MOUSE)	6 ER & Golgi proteins	0.649385	0.0092257	1
Q99P72	Reticulon-4 (RTN4_MOUSE)	6 ER & Golgi proteins	0.679221	0.000863796	1
Q8K212	Phosphofurin acidic cluster sorting protein 1 (PACS1_MOUSE)	6 ER & Golgi proteins	0.701309	0.0123621	1
Q8BXA1	Golgi integral membrane protein 4 (GOLI4_MOUSE)	6 ER & Golgi proteins	0.78992	0.0134769	1
P35585	AP-1 complex subunit mu-1 (AP1M1_MOUSE)	6 ER & Golgi proteins	0.823048	0.000538456	1
Q921L3	Transmembrane and coiled-coil domain-containing protein 1 (TMCO1_MOUSE)	6 ER & Golgi proteins	0.832828	0.00098885	1
Q8BP92	Reticulocalbin-2 (RCN2_MOUSE)	6 ER & Golgi proteins	0.860598	0.00165488	1
Q7TQ95	Protein lunapark (LNP_MOUSE)	6 ER & Golgi proteins	1.06282	0.00558729	1
Q06890	Clusterin (CLUS_MOUSE)	6 ER & Golgi proteins	1.58047	0.0029061	1
O88844	Isocitrate dehydrogenase [NADP] cytoplasmic (IDHC_MOUSE)	7 Glucose metabolism	-1.17929	6.21777e-05	-1
P17751	Triosephosphate isomerase (TPIS_MOUSE)	7 Glucose metabolism	-0.993076	9.64352e-05	-1
Q9DBJ1	Phosphoglycerate mutase 1 (PGAM1_MOUSE)	7 Glucose metabolism	-0.789034	0.00122568	-1
P17047	Lysosome-associated membrane glycoprotein 2 (LAMP2_MOUSE)	8 Lysosome & peroxisome proteins	-0.901422	0.000977176	-1
Q9R0H0	Peroxisomal acyl-coenzyme A oxidase 1 (ACOX1_MOUSE)	8 Lysosome & peroxisome proteins	-0.845438	0.0109801	-1
Q8BVE3	V-type proton ATPase subunit H (VATH_MOUSE)	8 Lysosome & peroxisome proteins	0.683248	0.00157503	1
O70492	Sorting nexin-3 (SNX3_MOUSE)	9 Membrane & protein trafficking	-2.68828	1.33937e-05	-1
Q9CWZ7	Gamma-soluble NSF attachment protein (SNAG_MOUSE)	9 Membrane & protein trafficking	-1.26374	7.78561e-05	-1
Q8VBV7	COP9 signalosome complex subunit 8 (CSN8_MOUSE)	9 Membrane & protein trafficking	-1.21178	0.0019643	-1
P61924	Coatomer subunit zeta-1 (COPZ1_MOUSE)	9 Membrane & protein trafficking	-1.17894	3.78924e-05	-1
P46467	Vacuolar protein sorting-associated protein 4B (VPS4B_MOUSE)	9 Membrane & protein trafficking	-0.691798	0.0129002	-1
Q99KF1	Transmembrane emp24 domain-containing protein 9 (TMED9_MOUSE)	9 Membrane & protein trafficking	-0.629905	0.0128813	-1
Q8R3S6	Exocyst complex component 1 (EXOC1_MOUSE)	9 Membrane & protein trafficking	0.589495	0.0117911	1
Q9CWK8	Sorting nexin-2 (SNX2_MOUSE)	9 Membrane & protein trafficking	0.591613	0.00119946	1
Q8BT60	Copine-3 (CPNE3_MOUSE)	9 Membrane & protein trafficking	0.59301	0.00306739	1
Q62419	Endophilin-A2 (SH3G1_MOUSE)	9 Membrane & protein trafficking	0.605286	0.00309272	1
Q9CQS8	Protein transport protein Sec61 subunit beta (SC61B_MOUSE)	9 Membrane & protein trafficking	0.681752	0.00433842	1
Q01405	Protein transport protein Sec23A (SC23A_MOUSE)	9 Membrane & protein trafficking	0.682782	0.00966525	1
Q9DB34	Charged multivesicular body protein 2a (CHM2A_MOUSE)	9 Membrane & protein trafficking	1.06948	0.000492491	1
Q3UVL4	Vacuolar protein sorting-associated protein 51 homolog (VPS51_MOUSE)	9 Membrane & protein trafficking	1.4127	0.00672277	1
P40240	CD9 antigen (CD9_MOUSE)	10 Membrane receptors & channels	-1.94595	0.00616973	-1
Q8BJU2	Tetraspanin-9 (TSN9_MOUSE)	10 Membrane receptors & channels	-1.11107	0.0112722	-1
P43252	Prostacyclin receptor (PI2R_MOUSE)	10 Membrane receptors & channels	-0.896396	0.00915352	-1
Q60932	Voltage-dependent anion-selective channel protein 1 (VDAC1_MOUSE)	10 Membrane receptors & channels	-0.692847	0.000487868	-1
Q9CYA0	Cysteine-rich with EGF-like domain protein 2 (CREL2_MOUSE)	10 Membrane receptors & channels	0.60925	0.000671634	1
Q9D8C2	Tetraspanin-13 (TSN13_MOUSE)	10 Membrane receptors & channels	0.623217	0.0143686	1
Q925F2	Endothelial cell-selective adhesion molecule (ESAM_MOUSE)	10 Membrane receptors & channels	0.665139	0.00813355	1
Q8BH58	TIP41-like protein (TIPRL_MOUSE)	10 Membrane receptors & channels	0.697068	0.00900683	1
P47758	Signal recognition particle receptor subunit beta (SRPRB_MOUSE)	10 Membrane receptors & channels	0.733516	0.0106457	1
Q62179	Semaphorin-4B (SEM4B_MOUSE)	10 Membrane receptors & channels	0.762429	0.00791076	1
Q60857	Sodium-dependent serotonin transporter (SC6A4_MOUSE)	10 Membrane receptors & channels	0.837165	0.000103172	1
Q8BGR2	Volume-regulated anion channel subunit LRRC8D (LRC8D_MOUSE)	10 Membrane receptors & channels	0.853111	0.0185885	1
Q99PG2	Opioid growth factor receptor (OGFR_MOUSE)	10 Membrane receptors & channels	0.954054	0.000377627	1
Q6ZPJ0	Testis-expressed sequence 2 protein (TEX2_MOUSE)	10 Membrane receptors & channels	1.95111	0.000795551	1
Q9WUM5	Succinyl-CoA ligase [ADP/GDP-forming] subunit alpha, mitochondrial (SUCA_MOUSE)	11 Mitochondrial proteins	-2.16993	3.07935e-05	-1
Q8BMS1	Trifunctional enzyme subunit alpha, mitochondrial (ECHA_MOUSE)	11 Mitochondrial proteins	-1.6743	0.000119861	-1
Q9CQA3	Succinate dehydrogenase [ubiquinone] iron-sulfur subunit, mitochondrial (SDHB_MOUSE)	11 Mitochondrial proteins	-1.65116	0.000883955	-1
P00405	Cytochrome c oxidase subunit 2 (COX2_MOUSE)	11 Mitochondrial proteins	-1.58092	0.0034121	-1
P42125	Enoyl-CoA delta isomerase 1, mitochondrial (ECI1_MOUSE)	11 Mitochondrial proteins	-1.40191	3.72998e-05	-1
Q9DC69	NADH dehydrogenase [ubiquinone] 1 alpha subcomplex subunit 9, mitochondrial (NDUA9_MOUSE)	11 Mitochondrial proteins	-1.32766	0.00665317	-1
P99029	Peroxiredoxin-5, mitochondrial (PRDX5_MOUSE)	11 Mitochondrial proteins	-1.29408	2.66268e-05	-1
Q07417	Short-chain specific acyl-CoA dehydrogenase, mitochondrial (ACADS_MOUSE)	11 Mitochondrial proteins	-1.27211	0.000691666	-1
Q9D6J6	NADH dehydrogenase [ubiquinone] flavoprotein 2, mitochondrial (NDUV2_MOUSE)	11 Mitochondrial proteins	-1.16536	3.13648e-05	-1
Q9D0K2	Succinyl-CoA:3-ketoacid coenzyme A transferase 1, mitochondrial (SCOT1_MOUSE)	11 Mitochondrial proteins	-1.14045	0.00951115	-1
Q9D8S4	Oligoribonuclease, mitochondrial (ORN_MOUSE)	11 Mitochondrial proteins	-1.10797	1.2924e-06	-1
Q9D051	Pyruvate dehydrogenase E1 component subunit beta, mitochondrial (ODPB_MOUSE)	11 Mitochondrial proteins	-1.10743	0.000226637	-1
Q9DB20	ATP synthase subunit O, mitochondrial (ATPO_MOUSE)	11 Mitochondrial proteins	-1.08213	0.00264143	-1
Q99LY9	NADH dehydrogenase [ubiquinone] iron-sulfur protein 5 (NDUS5_MOUSE)	11 Mitochondrial proteins	-1.07724	0.000153708	-1
Q9DCX2	ATP synthase subunit d, mitochondrial (ATP5H_MOUSE)	11 Mitochondrial proteins	-1.05239	0.00607423	-1
P54071	Isocitrate dehydrogenase [NADP], mitochondrial (IDHP_MOUSE)	11 Mitochondrial proteins	-1.00751	0.000135961	-1
O70325	Phospholipid hydroperoxide glutathione peroxidase, mitochondrial (GPX41_MOUSE)	11 Mitochondrial proteins	-0.986301	0.01587	-1
Q9CXZ1	NADH dehydrogenase [ubiquinone] iron-sulfur protein 4, mitochondrial (NDUS4_MOUSE)	11 Mitochondrial proteins	-0.945915	0.00533713	-1
Q8K2B3	Succinate dehydrogenase [ubiquinone] flavoprotein subunit, mitochondrial (SDHA_MOUSE)	11 Mitochondrial proteins	-0.755273	2.97475e-05	-1
Q9CPV4	Glyoxalase domain-containing protein 4 (GLOD4_MOUSE)	11 Mitochondrial proteins	-0.699949	0.00283225	-1
Q91VR2	ATP synthase subunit gamma, mitochondrial (ATPG_MOUSE)	11 Mitochondrial proteins	-0.692606	0.000425307	-1
Q9DC29	ATP-binding cassette sub-family B member 6, mitochondrial (ABCB6_MOUSE)	11 Mitochondrial proteins	-0.678868	0.00584471	-1
Q9DB15	39S ribosomal protein L12, mitochondrial (RM12_MOUSE)	11 Mitochondrial proteins	-0.665358	0.0152725	-1
P19536	Cytochrome c oxidase subunit 5B, mitochondrial (COX5B_MOUSE)	11 Mitochondrial proteins	-0.63506	0.000432734	-1
P12787	Cytochrome c oxidase subunit 5A, mitochondrial (COX5A_MOUSE)	11 Mitochondrial proteins	-0.626549	0.00871109	-1
Q8QZS1	3-hydroxyisobutyryl-CoA hydrolase, mitochondrial (HIBCH_MOUSE)	11 Mitochondrial proteins	-0.617928	5.38692e-05	-1
P08249	Malate dehydrogenase, mitochondrial (MDHM_MOUSE)	11 Mitochondrial proteins	-0.600868	3.15417e-05	-1
Q99MR8	Methylcrotonoyl-CoA carboxylase subunit alpha, mitochondrial (MCCA_MOUSE)	11 Mitochondrial proteins	0.737921	0.00633347	1
Q3U5Q7	UMP-CMP kinase 2, mitochondrial (CMPK2_MOUSE)	11 Mitochondrial proteins	1.32929	0.00031601	1
Q9DB29	Isoamyl acetate-hydrolyzing esterase 1 homolog (IAH1_MOUSE)	12 Other metabolism	-2.16634	3.30527e-05	-1
P19157	Glutathione S-transferase P 1 (GSTP1_MOUSE)	12 Other metabolism	-1.97013	0.000537068	-1
Q05144	Ras-related C3 botulinum toxin substrate 2 (RAC2_MOUSE)	12 Other metabolism	-1.56692	4.39425e-06	-1
P23492	Purine nucleoside phosphorylase (PNPH_MOUSE)	12 Other metabolism	-1.5544	0.00653089	-1
P22907	Porphobilinogen deaminase (HEM3_MOUSE)	12 Other metabolism	-1.39106	0.00197986	-1
Q91V76	Ester hydrolase C11orf54 homolog (CK054_MOUSE)	12 Other metabolism	-1.22953	0.000633978	-1
P15532	Nucleoside diphosphate kinase A (NDKA_MOUSE)	12 Other metabolism	-1.10732	0.0012286	-1
P23506	Protein-L-isoaspartate(D-aspartate) O-methyltransferase (PIMT_MOUSE)	12 Other metabolism	-1.05875	0.00446113	-1
P35700	Peroxiredoxin-1 (PRDX1_MOUSE)	12 Other metabolism	-1.00475	0.000843849	-1
Q9DBP5	UMP-CMP kinase (KCY_MOUSE)	12 Other metabolism	-0.975846	8.79252e-05	-1
P09528	Ferritin heavy chain (FRIH_MOUSE)	12 Other metabolism	-0.953786	0.0143601	-1
Q9JM14	5'(3')-deoxyribonucleotidase, cytosolic type (NT5C_MOUSE)	12 Other metabolism	-0.926195	0.000112225	-1
Q99K85	Phosphoserine aminotransferase (SERC_MOUSE)	12 Other metabolism	-0.857829	0.000519643	-1
P47968	Ribose-5-phosphate isomerase (RPIA_MOUSE)	12 Other metabolism	-0.825064	0.000287026	-1
Q01768	Nucleoside diphosphate kinase B (NDKB_MOUSE)	12 Other metabolism	-0.793844	0.0121509	-1
O08709	Peroxiredoxin-6 (PRDX6_MOUSE)	12 Other metabolism	-0.793473	0.000768522	-1
Q9D892	Inosine triphosphate pyrophosphatase (ITPA_MOUSE)	12 Other metabolism	-0.742028	0.00346107	-1
P50247	Adenosylhomocysteinase (SAHH_MOUSE)	12 Other metabolism	-0.726538	0.012777	-1
P45376	Aldose reductase (ALDR_MOUSE)	12 Other metabolism	-0.726033	0.000109489	-1
Q8BVQ5	Protein phosphatase methylesterase 1 (PPME1_MOUSE)	12 Other metabolism	-0.724333	0.00474511	-1
O09131	Glutathione S-transferase omega-1 (GSTO1_MOUSE)	12 Other metabolism	-0.709029	0.000366331	-1
Q9DBT5	AMP deaminase 2 (AMPD2_MOUSE)	12 Other metabolism	0.599564	0.00598335	1
Q3V1L4	Cytosolic purine 5'-nucleotidase (5NTC_MOUSE)	12 Other metabolism	0.644839	0.00791865	1
P12023	Amyloid beta A4 protein (A4_MOUSE)	12 Other metabolism	0.778111	0.00779467	1
Q99LR1	Monoacylglycerol lipase ABHD12 (ABD12_MOUSE)	12 Other metabolism	0.977834	0.00340319	1
Q9QUJ7	Long-chain-fatty-acid--CoA ligase 4 (ACSL4_MOUSE)	12 Other metabolism	1.07209	0.00155181	1
Q9CZ30	Obg-like ATPase 1 (OLA1_MOUSE)	13 Other nuclear proteins	-1.40727	5.38041e-06	-1
Q9QUR7	Peptidyl-prolyl cis-trans isomerase NIMA-interacting 1 (PIN1_MOUSE)	13 Other nuclear proteins	-0.784541	0.00447355	-1
P70349	Histidine triad nucleotide-binding protein 1 (HINT1_MOUSE)	13 Other nuclear proteins	-0.594391	0.00019301	-1
Q8CCN5	Breast carcinoma-amplified sequence 3 homolog (BCAS3_MOUSE)	13 Other nuclear proteins	0.594755	0.0110294	1
Q8BKC5	Importin-5 (IPO5_MOUSE)	13 Other nuclear proteins	0.637213	0.0030854	1
Q9ERK4	Exportin-2 (XPO2_MOUSE)	13 Other nuclear proteins	0.675227	0.000154736	1
Q9CZY3	Ubiquitin-conjugating enzyme E2 variant 1 (UB2V1_MOUSE)	14 Proteasome	-1.92617	0.00155633	-1
P99026	Proteasome subunit beta type-4 (PSB4_MOUSE)	14 Proteasome	-1.7556	0.0092994	-1
Q9CQ26	STAM-binding protein (STABP_MOUSE)	14 Proteasome	-1.5142	0.000327832	-1
Q80UY2	E3 ubiquitin-protein ligase KCMF1 (KCMF1_MOUSE)	14 Proteasome	-1.49682	0.000921469	-1
O09061	Proteasome subunit beta type-1 (PSB1_MOUSE)	14 Proteasome	-1.16875	0.00516176	-1
Q99PL6	UBX domain-containing protein 6 (UBXN6_MOUSE)	14 Proteasome	-0.955608	0.0129991	-1
Q8BGG7	Ubiquitin-associated and SH3 domain-containing protein B (UBS3B_MOUSE)	14 Proteasome	-0.924729	0.000587116	-1
Q9D8W5	26S proteasome non-ATPase regulatory subunit 12 (PSD12_MOUSE)	14 Proteasome	-0.886393	0.0130692	-1
Q6PDI5	Proteasome-associated protein ECM29 homolog (ECM29_MOUSE)	14 Proteasome	-0.74619	0.020619	-1
Q60692	Proteasome subunit beta type-6 (PSB6_MOUSE)	14 Proteasome	-0.677611	0.00269539	-1
Q8CDG3	Deubiquitinating protein VCIP135 (VCIP1_MOUSE)	14 Proteasome	0.824784	0.00139595	1
Q9WTX6	Cullin-1 (CUL1_MOUSE)	14 Proteasome	1.02807	8.58816e-05	1
E9Q555	E3 ubiquitin-protein ligase RNF213 (RN213_MOUSE)	14 Proteasome	1.85262	5.784e-05	1
Q9D967	Magnesium-dependent phosphatase 1 (MGDP1_MOUSE)	15 Protein kinases & phosphatases	-2.05238	0.000628053	-1
Q91VC7	Protein phosphatase 1 regulatory subunit 14A (PP14A_MOUSE)	15 Protein kinases & phosphatases	-0.92394	0.00138945	-1
P05132	cAMP-dependent protein kinase catalytic subunit alpha (KAPCA_MOUSE)	15 Protein kinases & phosphatases	-0.855838	0.00585019	-1
Q91VJ4	Serine/threonine-protein kinase 38 (STK38_MOUSE)	15 Protein kinases & phosphatases	-0.825995	0.00121596	-1
Q76MZ3	Serine/threonine-protein phosphatase 2A 65 kDa regulatory subunit A alpha isoform (2AAA_MOUSE)	15 Protein kinases & phosphatases	-0.680409	0.00180016	-1
Q8K1R7	Serine/threonine-protein kinase Nek9 (NEK9_MOUSE)	15 Protein kinases & phosphatases	0.629638	0.00709713	1
Q8K2V1	Serine/threonine-protein phosphatase 4 regulatory subunit 1 (PP4R1_MOUSE)	15 Protein kinases & phosphatases	0.664139	0.000555377	1
Q9QZL0	Receptor-interacting serine/threonine-protein kinase 3 (RIPK3_MOUSE)	15 Protein kinases & phosphatases	0.713678	0.00367657	1
O08605	MAP kinase-interacting serine/threonine-protein kinase 1 (MKNK1_MOUSE)	15 Protein kinases & phosphatases	0.867514	0.000816273	1
Q91YS8	Calcium/calmodulin-dependent protein kinase type 1 (KCC1A_MOUSE)	15 Protein kinases & phosphatases	1.121	0.000841017	1
Q9D832	DnaJ homolog subfamily B member 4 (DNJB4_MOUSE)	16 Protein processing	-1.60023	0.00183768	-1
P61759	Prefoldin subunit 3 (PFD3_MOUSE)	16 Protein processing	-1.567	0.00470055	-1
O88856	Protein-tyrosine sulfotransferase 2 (TPST2_MOUSE)	16 Protein processing	-1.42648	0.0130594	-1
Q9CR16	Peptidyl-prolyl cis-trans isomerase D (PPID_MOUSE)	16 Protein processing	-0.660148	0.00265298	-1
P08905	Lysozyme C-2 (LYZ2_MOUSE)	17 Secretory proteins	-1.52885	4.90724e-05	-1
P12399	Protein CTLA-2-alpha (CTL2A_MOUSE)	17 Secretory proteins	-1.03939	0.0100344	-1
Q9CPT4	Myeloid-derived growth factor (MYDGF_MOUSE)	17 Secretory proteins	-0.985402	0.00738266	-1
Q9CXI5	Mesencephalic astrocyte-derived neurotrophic factor (MANF_MOUSE)	17 Secretory proteins	-0.875548	0.000258614	-1
P31240	Platelet-derived growth factor subunit B (PDGFB_MOUSE)	17 Secretory proteins	-0.768095	0.000188529	-1
P63005	Platelet-activating factor acetylhydrolase IB subunit alpha (LIS1_MOUSE)	17 Secretory proteins	-0.752822	0.0012451	-1
Q8BH61	Coagulation factor XIII A chain (F13A_MOUSE)	17 Secretory proteins	0.617612	0.00524957	1
O88947	Coagulation factor X (FA10_MOUSE)	17 Secretory proteins	0.71598	0.00198706	1
P01029	Complement C4-B (CO4B_MOUSE)	17 Secretory proteins	1.01213	0.0117506	1
Q03350	Thrombospondin-2 (TSP2_MOUSE)	17 Secretory proteins	1.15067	0.00970532	1
P07758	Alpha-1-antitrypsin 1-1 (A1AT1_MOUSE)	17 Secretory proteins	1.22214	0.00671132	1
P19467	Mucin-13 (MUC13_MOUSE)	17 Secretory proteins	1.25517	1.57994e-05	1
P01027	Complement C3 (CO3_MOUSE)	17 Secretory proteins	1.78219	0.00094518	1
Q8VCG4	Complement component C8 gamma chain (CO8G_MOUSE)	17 Secretory proteins	2.03109	0.000153227	1
Q61160	FAS-associated death domain protein (FADD_MOUSE)	18 Signaling & adapter proteins	-1.98176	0.000160364	-1
Q9R0Y5	Adenylate kinase isoenzyme 1 (KAD1_MOUSE)	18 Signaling & adapter proteins	-1.84413	0.000144216	-1
Q9EPW0	Type I inositol 3,4-bisphosphate 4-phosphatase (INP4A_MOUSE)	18 Signaling & adapter proteins	-1.36635	0.00247723	-1
Q9R059	Four and a half LIM domains protein 3 (FHL3_MOUSE)	18 Signaling & adapter proteins	-1.2349	0.00131533	-1
Q7M6Y3	Phosphatidylinositol-binding clathrin assembly protein (PICAL_MOUSE)	18 Signaling & adapter proteins	-1.16005	0.00036169	-1
Q99LX0	Protein deglycase DJ-1 (PARK7_MOUSE)	18 Signaling & adapter proteins	-1.13152	0.0161335	-1
P53810	Phosphatidylinositol transfer protein alpha isoform (PIPNA_MOUSE)	18 Signaling & adapter proteins	-1.11862	2.21408e-05	-1
Q6P069	Sorcin (SORCN_MOUSE)	18 Signaling & adapter proteins	-1.02681	0.000500787	-1
Q3U7R1	Extended synaptotagmin-1 (ESYT1_MOUSE)	18 Signaling & adapter proteins	-0.999894	3.87502e-05	-1
Q9EPB4	Apoptosis-associated speck-like protein containing a CARD (ASC_MOUSE)	18 Signaling & adapter proteins	-0.978539	0.000587438	-1
O55222	Integrin-linked protein kinase (ILK_MOUSE)	18 Signaling & adapter proteins	-0.954607	0.00390775	-1
Q6IR34	G-protein-signaling modulator 1 (GPSM1_MOUSE)	18 Signaling & adapter proteins	-0.944073	0.0111058	-1
P47941	Crk-like protein (CRKL_MOUSE)	18 Signaling & adapter proteins	-0.911129	0.00538194	-1
Q99PG4	Regulator of G-protein signaling 18 (RGS18_MOUSE)	18 Signaling & adapter proteins	-0.877598	3.18313e-05	-1
P61953	Guanine nucleotide-binding protein G(I)/G(S)/G(O) subunit gamma-11 (GBG11_MOUSE)	18 Signaling & adapter proteins	-0.848799	0.00102414	-1
Q9ERG2	Striatin-3 (STRN3_MOUSE)	18 Signaling & adapter proteins	-0.675318	0.0110666	-1
O88456	Calpain small subunit 1 (CPNS1_MOUSE)	18 Signaling & adapter proteins	-0.671016	4.06644e-05	-1
P49442	Inositol polyphosphate 1-phosphatase (INPP_MOUSE)	18 Signaling & adapter proteins	-0.620071	0.000709781	-1
Q9ES46	Beta-parvin (PARVB_MOUSE)	18 Signaling & adapter proteins	-0.585219	0.00717279	-1
P62748	Hippocalcin-like protein 1 (HPCL1_MOUSE)	18 Signaling & adapter proteins	0.58125	0.00360396	1
Q6GQT9	Nodal modulator 1 (NOMO1_MOUSE)	18 Signaling & adapter proteins	0.59999	0.00323461	1
Q3UHX2	28 kDa heat- and acid-stable phosphoprotein (HAP28_MOUSE)	18 Signaling & adapter proteins	0.606493	0.00485545	1
P51830	Adenylate cyclase type 9 (ADCY9_MOUSE)	18 Signaling & adapter proteins	0.610324	0.000391016	1
P84309	Adenylate cyclase type 5 (ADCY5_MOUSE)	18 Signaling & adapter proteins	0.611904	0.0151417	1
Q61699	Heat shock protein 105 kDa (HS105_MOUSE)	18 Signaling & adapter proteins	0.627286	0.0012843	1
Q62465	Synaptic vesicle membrane protein VAT-1 homolog (VAT1_MOUSE)	18 Signaling & adapter proteins	0.638019	0.00497407	1
Q9CQ22	Ragulator complex protein LAMTOR1 (LTOR1_MOUSE)	18 Signaling & adapter proteins	0.689376	0.00707003	1
P42225	Signal transducer and activator of transcription 1 (STAT1_MOUSE)	18 Signaling & adapter proteins	0.700636	0.000879317	1
O54916	RalBP1-associated Eps domain-containing protein 1 (REPS1_MOUSE)	18 Signaling & adapter proteins	0.720672	0.0188138	1
Q99LI8	Hepatocyte growth factor-regulated tyrosine kinase substrate (HGS_MOUSE)	18 Signaling & adapter proteins	0.778098	0.000344286	1
P36916	Guanine nucleotide-binding protein-like 1 (GNL1_MOUSE)	18 Signaling & adapter proteins	0.794531	0.0175652	1
Q8BSS9	Liprin-alpha-2 (LIPA2_MOUSE)	18 Signaling & adapter proteins	0.81188	0.00118027	1
Q9JIG7	Coiled-coil domain-containing protein 22 (CCD22_MOUSE)	18 Signaling & adapter proteins	0.830314	0.000236058	1
Q8K296	Myotubularin-related protein 3 (MTMR3_MOUSE)	18 Signaling & adapter proteins	0.847355	0.00585484	1
Q6A0A9	Constitutive coactivator of PPAR-gamma-like protein 1 (F120A_MOUSE)	18 Signaling & adapter proteins	1.02288	0.0081768	1
Q8K337	Type II inositol 1,4,5-trisphosphate 5-phosphatase (I5P2_MOUSE)	18 Signaling & adapter proteins	1.0354	0.00786873	1
Q9Z1S8	GRB2-associated-binding protein 2 (GAB2_MOUSE)	18 Signaling & adapter proteins	1.041	0.010123	1
Q9JKM7	Ras-related protein Rab-37 (RAB37_MOUSE)	19 Small GTPases & regulators	-1.75249	0.000336263	-1
A6H6A9	Rab GTPase-activating protein 1-like (RBG1L_MOUSE)	19 Small GTPases & regulators	-1.6432	0.001175	-1
Q91ZR1	Ras-related protein Rab-4B (RAB4B_MOUSE)	19 Small GTPases & regulators	-1.26778	0.00821793	-1
Q9D1G1	Ras-related protein Rab-1B (RAB1B_MOUSE)	19 Small GTPases & regulators	-1.04367	8.29091e-05	-1
Q01730	Ras suppressor protein 1 (RSU1_MOUSE)	19 Small GTPases & regulators	-1.03318	0.0136414	-1
P62821	Ras-related protein Rab-1A (RAB1A_MOUSE)	19 Small GTPases & regulators	-0.99994	0.00284579	-1
P61205	ADP-ribosylation factor 3 (ARF3_MOUSE)	19 Small GTPases & regulators	-0.971002	0.0112095	-1
Q9DD03	Ras-related protein Rab-13 (RAB13_MOUSE)	19 Small GTPases & regulators	-0.920257	0.00177525	-1
P61226	Ras-related protein Rap-2b (RAP2B_MOUSE)	19 Small GTPases & regulators	-0.843932	0.00287127	-1
Q8BMG7	Rab3 GTPase-activating protein non-catalytic subunit (RBGPR_MOUSE)	19 Small GTPases & regulators	-0.636154	0.000815441	-1
P55258	Ras-related protein Rab-8A (RAB8A_MOUSE)	19 Small GTPases & regulators	-0.612651	3.65617e-05	-1
A2AWA9	Rab GTPase-activating protein 1 (RBGP1_MOUSE)	19 Small GTPases & regulators	0.625641	0.0104898	1
Q99J31	Oligophrenin-1 (OPHN1_MOUSE)	19 Small GTPases & regulators	0.667991	0.00126837	1
P62746	Rho-related GTP-binding protein RhoB (RHOB_MOUSE)	19 Small GTPases & regulators	0.672393	0.00157712	1
Q8BYW1	Rho GTPase-activating protein 25 (RHG25_MOUSE)	19 Small GTPases & regulators	0.700185	4.39966e-05	1
Q9CXF4	TBC1 domain family member 15 (TBC15_MOUSE)	19 Small GTPases & regulators	0.730122	0.000265562	1
Q3TIR3	Synembryn-A (RIC8A_MOUSE)	19 Small GTPases & regulators	0.732432	0.0101559	1
Q8BYA0	Tubulin-specific chaperone D (TBCD_MOUSE)	19 Small GTPases & regulators	0.760972	0.00273833	1
Q6PAJ1	Breakpoint cluster region protein (BCR_MOUSE)	19 Small GTPases & regulators	1.01918	0.000659125	1
Q9Z0H4	CUGBP Elav-like family member 2 (CELF2_MOUSE)	20 Transcription & translation	-2.27857	0.0026332	-1
Q8C181	Muscleblind-like protein 2 (MBNL2_MOUSE)	20 Transcription & translation	-1.54404	3.24739e-05	-1
P63242	Eukaryotic translation initiation factor 5A-1 (IF5A1_MOUSE)	20 Transcription & translation	-1.47033	0.00326532	-1
P62500	TSC22 domain family protein 1 (T22D1_MOUSE)	20 Transcription & translation	-1.43618	0.00787996	-1
P63073	Eukaryotic translation initiation factor 4E (IF4E_MOUSE)	20 Transcription & translation	-1.22531	0.00177811	-1
P32921	Tryptophan--tRNA ligase, cytoplasmic (SYWC_MOUSE)	20 Transcription & translation	-1.18763	0.000441531	-1
P62274	40S ribosomal protein S29 (RS29_MOUSE)	20 Transcription & translation	-0.973635	0.0113314	-1
Q8C0C7	Phenylalanine--tRNA ligase alpha subunit (SYFA_MOUSE)	20 Transcription & translation	-0.903925	0.00142083	-1
Q68FL6	Methionine--tRNA ligase, cytoplasmic (SYMC_MOUSE)	20 Transcription & translation	-0.861018	0.000121006	-1
P63323	40S ribosomal protein S12 (RS12_MOUSE)	20 Transcription & translation	-0.809187	0.00147674	-1
Q8BWY3	Eukaryotic peptide chain release factor subunit 1 (ERF1_MOUSE)	20 Transcription & translation	-0.745031	0.000786419	-1
Q9Z2X1	Heterogeneous nuclear ribonucleoprotein F (HNRPF_MOUSE)	20 Transcription & translation	-0.709276	0.00870531	-1
Q91VR5	ATP-dependent RNA helicase DDX1 (DDX1_MOUSE)	20 Transcription & translation	-0.635393	0.000873332	-1
Q9EQN3	TSC22 domain family protein 4 (T22D4_MOUSE)	20 Transcription & translation	0.596821	0.000530509	1
Q66JS6	Eukaryotic translation initiation factor 3 subunit J-B (EI3JB_MOUSE)	20 Transcription & translation	0.620638	0.000513151	1
Q3UPF5	Zinc finger CCCH-type antiviral protein 1 (ZCCHV_MOUSE)	20 Transcription & translation	0.648026	0.00980022	1
Q9ER72	Cysteine--tRNA ligase, cytoplasmic (SYCC_MOUSE)	20 Transcription & translation	0.667303	0.000181835	1
Q9CY58	Plasminogen activator inhibitor 1 RNA-binding protein (PAIRB_MOUSE)	20 Transcription & translation	0.762184	0.00542335	1
Q8C522	Endonuclease domain-containing 1 protein (ENDD1_MOUSE)	20 Transcription & translation	0.901468	0.00180958	1
Q3TLH4	Protein PRRC2C (PRC2C_MOUSE)	20 Transcription & translation	0.922879	0.00236282	1
Q3THG9	Alanyl-tRNA editing protein Aarsd1 (AASD1_MOUSE)	20 Transcription & translation	0.994045	0.000290849	1
P62858	40S ribosomal protein S28 (RS28_MOUSE)	20 Transcription & translation	1.26918	0.000112999	1
Q8BU33	Acetolactate synthase-like protein (ILVBL_MOUSE)	21 Unknown & other platelet proteins	-2.02456	0.00325201	-1
Q8BG73	SH3 domain-binding glutamic acid-rich-like protein 2 (SH3L2_MOUSE)	21 Unknown & other platelet proteins	-1.71184	0.00114996	-1
Q9WVA4	Transgelin-2 (TAGL2_MOUSE)	21 Unknown & other platelet proteins	-1.02449	0.00582986	-1
Q62422	Osteoclast-stimulating factor 1 (OSTF1_MOUSE)	21 Unknown & other platelet proteins	-0.955674	0.000716414	-1
P97315	Cysteine and glycine-rich protein 1 (CSRP1_MOUSE)	21 Unknown & other platelet proteins	-0.612669	0.00108339	-1
Q6Q899	Probable ATP-dependent RNA helicase DDX58 (DDX58_MOUSE)	21 Unknown & other platelet proteins	0.645311	0.000921362	1
Q8BR63	Protein FAM177A1 (F177A_MOUSE)	21 Unknown & other platelet proteins	0.647538	0.00125761	1
Q9D162	Coiled-coil domain-containing protein 167 (CC167_MOUSE)	21 Unknown & other platelet proteins	0.668423	0.0146462	1
Q9DCL2	MIP18 family protein FAM96A (FA96A_MOUSE)	21 Unknown & other platelet proteins	0.725417	0.00230452	1
Q5PRF0	HEAT repeat-containing protein 5A (HTR5A_MOUSE)	21 Unknown & other platelet proteins	1.16703	0.00592046	1
Q8VIM9	Immunity-related GTPase family Q protein (IRGQ_MOUSE)	21 Unknown & other platelet proteins	1.44503	4.04137e-05	1
Q08761	Vitamin K-dependent protein S (PROS_MOUSE)	22 Extracellular plasma proteins	0.621767	7.98368e-06	1
P20918	Plasminogen (PLMN_MOUSE)	22 Extracellular plasma proteins	0.865819	0.0111159	1
P11276	Fibronectin (FINC_MOUSE)	22 Extracellular plasma proteins	0.963707	0.0012045	1
Q00898	Alpha-1-antitrypsin 1-5 (A1AT5_MOUSE)	22 Extracellular plasma proteins	1.39857	0.00562583	1
P32261	Antithrombin-III (ANT3_MOUSE)	22 Extracellular plasma proteins	1.4706	0.0120435	1
P01868	Ig gamma-1 chain C region secreted form (IGHG1_MOUSE)	22 Extracellular plasma proteins	1.80904	0.000181913	1

## Sheet: Suppl Table 3B
Accession	Description	function class	log 2 Ldlr/Wt	p-value (t-test)	1.5x
Q62179	Semaphorin-4B (SEM4B_MOUSE)	10 Membrane receptors & channels	0.696611	0.000607116	1
O35930	Platelet glycoprotein Ib alpha chain (GP1BA_MOUSE)	10 Membrane receptors & channels	0.779964	7.88902e-05	1
P12787	Cytochrome c oxidase subunit 5A, mitochondrial (COX5A_MOUSE)	11 Mitochondrial proteins	0.668675	5.35648e-05	1
P21614	Vitamin D-binding protein (VTDB_MOUSE)	17 Secretory proteins	0.619062	1.52924e-05	1
P19467	Mucin-13 (MUC13_MOUSE)	17 Secretory proteins	0.725621	0.000557143	1
Q03350	Thrombospondin-2 (TSP2_MOUSE)	17 Secretory proteins	0.807665	0.000533572	1
P04186	Complement factor B (CFAB_MOUSE)	17 Secretory proteins	0.912983	0.000497697	1
Q00897	Alpha-1-antitrypsin 1-4 (A1AT4_MOUSE)	22 Extracellular plasma proteins	0.885111	0.000295638	1
P06728	Apolipoprotein A-IV (APOA4_MOUSE)	22 Extracellular plasma proteins	0.918963	1.07565e-05	1

## Sheet: Suppl. Table 3C
Accession	Description	function class	Apoe-/-	Ldlr-/-
Q62179	Semaphorin-4B (SEM4B_MOUSE)	10 Membrane receptors & channels	1	1
P12787	Cytochrome c oxidase subunit 5A, mitochondrial (COX5A_MOUSE)	11 Mitochondrial proteins	-1	1
P19467	Mucin-13 (MUC13_MOUSE)	17 Secretory proteins	1	1
Q03350	Thrombospondin-2 (TSP2_MOUSE)	17 Secretory proteins	1	1
